# Supplementary material for: HD-ZIP I Transcription Factor (PtHB13) Negatively Regulates Citrus Flowering through Binding to FLOWERING LOCUS C Promoter
Source: Plants (Basel). 2020 Jan 16;9(1):114. doi: 10.3390/plants9010114 (PMC7020176; doi:10.3390/plants9010114)
Supplement: Supplementary file 1 [file plants-09-00114-s001.zip › Supplementary Materials/Table S1-S2.xlsx]

## Sheet: Table S1
Table S1. Cis-elements in the proPtFLC predicted by database analysis
Detailed Family Information	Start position	Sequence	Occurrence frequency
High mobility group factors	-115(-),-309(+),-788(-),-1228(+)	acttTATTtttttta	4
CCAAT binding factors	-270(-),-1676(-)	atcCAATta	2
Leaf and tiller angle increased controller (LIC) binding motif	-1523(+)	cTCGCgt	1
DNA binding with one finger (DOF)	-49(-),-331(+),-1444(+),-1467(+),-1575(-),-1630(-),-573(+),-958(-),-1169(-),-669(-),-1031(+)	atgggccaAAAGcagtt	11
Sugar response elements, SURE and SURE-like sequences in plant promoters	-457(-)	aaataAAAAaaaa	1
Soybean embryo factor 4	-112(-),-414(-),-865(+)	ttTTTTtatta	3
MYB-like proteins	-14(+),-243(+),-524(+),-1162(-),-483(-),-686(-),-942(+)	ggcaggaaGTTAtcata	7
Plant specific NAC [NAM (no apical meristem), ATAF172, CUC2 (cup-shaped cotyledons 2)] transcription factors	-1111(-),-1353(-),-1386(+),-1401(+),-122(-),-1494(-),-1412(+),-1485(+)	acggcaatgtcttctCACGtcaaacct	8
5'-part of bipartite RAV1 binding site	-1214(+),-1468(+)	ggcAACAaaat	2
Myc-like basic helix-loop-helix binding factors	-336(-),-1494(+),-1110(-),-1493(-),-1111(+)	aaaaaACAAatgcttttaa	5
Brassinosteroid (BR) response element	-1412(-)	tttgcCGTGcgtgttat	1
Plant G-box/C-box bZIP proteins	-1492(-),-1493(+),-1110(+),-1024(-),-1109(-)	aattcgacACGTgtctccgag	5
Arabidopsis homeobox protein	-43(-),-699(+),-886(-),-961(+),-1154(+),-1172(+),-703(+),-882(-),-965(-),-1176(-),-183(+),-184(-),-239(+),-266(+)	cagttTAATcc	14
DNA-binding proteins with the plant specific TCP-domain	-56(+),-1136(-),-925(+)	tttgGCCCatatg	3
Plant I-Box sites	-16(-),-216(+),-579(+),-730(-),-1182(-),-1616(-),-1635(-),-1312(-)	attatGATAacttcctg	8
GT-box elements	-186(+),-288(+),-350(+),-105(-),-312(+)	attaatGTGAatgaaaa	5
Salt/drought responsive elements	-1131(+)	ttgccGTGGtgggcc	1
LFY binding site	-1198(+)	aGCCActgggtcc	1
Secondary wall NACS	-324(-),-548(-),-708(+),-1170(-),-1323(-)	cttttaaaactCAAGgtat	5
Transcription repressor KANADI1	-382(+),-821(+),-1087(+),-1548(-)	aGAATataa	4
W Box family	-1110(+)	gaggtTTGAcgtgagaa	1
ID domain factors	-1400(-)	tttgTTGTcgtat	1
Plant TATA binding protein factor	-258(+),-382(+),-605(+),-709(+),-444(+),-607(+),-706(-)	ctacTATAaaaataa	7
Vertebrate TATA binding protein factor	-383(+),-443(+),-445(+),-582(-),-606(+),-608(+),-625(+),-703(-),-710(+),-1586(+),-259(+),-550(+),-315(+),-327(-),-670(-),-485(-),-566(+),-1066(+)	gaataTAAAtaattgaa	18
Dehydration responsive element binding factors	-1056(-),-1520(-)	cttaagtgCCGAcaccaaata	2
Dc3 promoter binding factors	-1497(-)	gACACgtgtct	1
GAP-Box (light response elements)	-168(-),-192(+),-275(+),-816(+)	aacaATGAacactac	4
SBP-domain proteins	-463(-),-222(-)	tatgtGTACaaaataaa	2
Sweet potato DNA-binding factor with two WRKY-domains	-257(+),-714(-),-1305(-),-1581(+)	tcTACTataaaaa	4
Floral homeotic protein APETALA 2	-335(+),-1097(-),-1214(-)	tttaaaagcatTTGTtttt	3
Opaque-2 like transcriptional activators	-1026(-),-1027(+)	ttttccaagTCAAcatg	2
AS1/AS2 repressor complex	-31,392(+)	taaTTGAat	1
Circadian control factors	-132(-),-279(+),-452(-),-648(-),-291(+),-294(-),-317(+),-447(+),-450(-)	taataataAATCtta	9
L1 box, motif for L1 layer-specific expression	-427(-),-811(+),-86(+),-564(-),-695(-)	tgtttgTAAAtgtgtaa	5
Storekeeper motif	-728(-),-786(+),-871(+),-887(+),-1340(+),-418(-),-385(+)	tgaTAAAaaatttta	6
Telo box (plant interstitial telomere motifs)	-1387(+)	aaaaACCTtaaaaat	1
Pollen-specific regulatory elements	-261(+),-823(-),-1039(+),-1316(-)	ctataAAAAtaattgga	4
M-phase-specific activator elements	-801(+),-943(-)	ttacaAACGgcccta	2
WT-Box	-119(-),-757(+)	cttacGACTttattttt	2
Tracheary-element-regulating cis-elements, conferring TE-specific expression	-335(+)	tttaAAAGcat	1
ER stress-response elements	-1135(-)	ccaactacggcccacCACG	1
MADS box proteins	-1274(-),-1275(+),-1298(-)	aatTACTctaattagaaagag	3
ABA response elements	-1494(+),-1495(-)	cggagACACgtgtcgaa	2
WT-Box	-1527(+)	cgtcgGACTttcgatcg
CA-rich motif	-367(-)	ttcttatAACAaattagcg	1
Core promoter motif ten elements	-939(-)	agacccgAACGgcatgtctag	1
Legumin Box family	-1471(-)	tccgaggGCATccttcgtgcttttgtt	1
Coupling element 3 sequence	-1493(-),-1494(+)	attcgaCACGtgtctccga	2
Protein involved in telomere maintenance	-1555(+)	cACACacactgtcag	1
Jasmonate response element	-331(+),-435(-),-1259(-),-1493(-)	gagttttaaaagcatTTGTtttttg	4
Enhancer element first identified in the promoter of the octopine synthase gene (OCS) of the Agrobacterium tumefaciens T-DNA	-218(+),-1264(-)	tttgataatattgtACGTttt	1
General transcription factor IID, GTF2D	-917(+),-1087(+)	ttaatttgtaggacccacaggactagacatGCCGttcgg	2

## Sheet: Table S2
Table. S2 Primers used in this study
1. Primers used for overexpresion analysis
Gene	Primer Name	Sequences (5'-3')
PtFLCV1	PtFLCV1-pCAMBIA1302-F	CCATGGCAATCTAGGGCGGCATTGGGTCAG
	PtFLCV1-pCAMBIA1302-R	ACTAGTTCTAAGCAAATGGAGGGTTGCCAT
PtFLCV2/V3	PtFLCV2/V3-pCAMBIA1302-F	CCATGGCAATCTAGGGCGGCATTGGGTCAG
	PtFLCV2/V3-pCAMBIA1302-R	ACTAGTTAGTTCACGCGCACAACCATAGGT
PtFLCV4	PtFLCV4-pCAMBIA1302-F	CCATGGCAATCTAGGGCGGCATTGGGTCAG
	PtFLCV4-pCAMBIA1302-R	ACTAGTTCTAAGCAAATGGAGGGTTGCCAT
PtFLCV5	PtFLCV5-pCAMBIA1302-F	CCATGGCAATCTAGGGCGGCATTGGGTCAG
	PtFLCV5-pCAMBIA1302-R	ACTAGTTCTAAGCAAATGGAGGGTTGCCAT
PtHB13	PtHB13-pRIE-F	CCGTCGACCCCGGGGGTACCATGTCTTGCAATGGGATGGC
	PtHB13-pRIE-R	CCCTTGCTCACCATGAATTCACTGAAATTGTGTTGCTCCA
2. Primers used for transcriptional activity analysis
Gene	Primer Name	Sequences (5'-3')
PtFLCV1	PtFLCV1-pGBKT7-F	CAGAGGAGGACCTGCATATGATGGGCCGGAGAAAGCTTC
	PtFLCV1-pGBKT7-R	TGCGGCCGCTGCAGGTCGACTTATCTAAGCAAATGGAGGGT
PtFLCV2/V3	PtFLCV2/V3-pGBKT7-F	CAGAGGAGGACCTGCATATGATGGGCCGGAGAAAGCTTC
	PtFLCV2/V3-pGBKT7-R	TGCGGCCGCTGCAGGTCGACTCATAGTTCACGCGCACAA
PtFLCV4	PtFLCV4-pGBKT7-F	CAGAGGAGGACCTGCATATGATGGGCCGGAGAAAGCTTC
	PtFLCV4-pGBKT7-R	TGCGGCCGCTGCAGGTCGACTTCTAAGCAAATGGAGGGTTGCCAT
PtFLCV5	PtFLCV5-pGBKT7-F	CAGAGGAGGACCTGCATATGATGGGCCGGAGAAAGCTTC
	PtFLCV5-pGBKT7-R	TGCGGCCGCTGCAGGTCGACTTATCTAAGCAAATGGAGG
PtHB13	PtHB13-pGBKT7-F	CAGAGGAGGACCTGCATATGATGTCTTGCAATGGGATGGC
	PtHB13-pGBKT7-R	TGCGGCCGCTGCAGGTCGACACTGAAATTGTGTTGCTCCA
3. Primers used for dual-luciferase reporter assays
Gene	Primer Name	Sequences (5'-3')
proFLC	pFLC-LUC-F	CTATAGGGCGAATTGGGTACCCAAAATGTTGTTTTATTTTT
	pFLC-LUC-R	TGTTTTTGGCGTCTTCCATGGGCGGCTGGAGAAGATGA
proFLC1	pFLC1-LUC-F	CTATAGGGCGAATTGGGTACCACTATAGGATTTAATGATTT
	pFLC1-LUC-R	TGTTTTTGGCGTCTTCCATGGAAAAATAAAACAACATTTTG
proFLC2	pFLC2-LUC-F	CTATAGGGCGAATTGGGTACCCAAAATGTTGTTTTATTTTT
	pFLC2-LUC-R	TGTTTTTGGCGTCTTCCATGGTTTCTGACCCAATGCCGCCC
PtHB13	PtHB13-62-SK-F	CGCTCTAGAACTAGTGGATCCATGTCTTGCAATGGGATGGC
	PtHB13-62-SK-R	GTCGACGGTATCGATAAGCTTTCAACTGAAATTGTGTTGCT
4. Primers used for yeast one-hybird analysis
Gene	Primer Name	Sequences (5'-3')
proFLC	pFLC-pAbAi-F	ATACAGAGCACATGCCTCGAGACTATAGGATTTAATGATTTT
	pFLC-pAbAi-R	AAATGATGAATTGAAAAGCTTAAAAATAAAACAACATTTTG
proFLCm1	pFLCm1-pAbAi-F	TAGGACCCACAGGACTAGACCGATAACTCGGGTCTCTCCTTTAATCA
	pFLCm1-pAbAi-R	TGATTAAAGGAGAGACCCGAGTTATCGGTCTAGTCCTGTGGGTCCTA
proFLCm2	pFLCm2-pAbAi-F	AACAAATTTGGAGGTGCTGTTGACTAAGACATTGCCGTGGTGGGC
	pFLCm2-pAbAi-R	GCCCACCACGGCAATGTCTTAGTCAACAGCACCTCCAAATTTGTT
8. Primers used for qRT-PCR analysis
Gene	Primer Name	Sequences (5'-3')
PtACTIN	PtActin-F	CCGACCGTATGAGCAAGGAAA
	PtActin-R	TTCCTGTGGACAATGGATGGA
PtFLC	PtFLC-qRT-PCR-F	CAAGAAGGCTCGTGAGCTCTCCGTC
	PtFLC-qRT-PCR-R	ATGCGACTCTGGTAGCGCTCAAGGA
PtHB13	PtHB13-qRT-PCR-F	TCTGAAAAGCAGGGAGGTGA
	PtHB13-qRT-PCR-R	CTGTCAATGGCTGGTGTCCT
PtlLFY	PtLFY-qRT-PCR-F	TCTTGATCCAGGTCCAGAACATC
	PtLFY-qRT-PCR-R	TAGTCACCTTGGTTGGGCATT
PtFT	PtFT-qRT-PCR-F	CTAGGGTTGAAATTGGTGGTG
	PtFT-qRT-PCR-R	TACTCCCTAAGGCTGGGGTCAC
